# Supplementary material for: Phytochemical Analysis of Anvillea garcinii Leaves: Identification of Garcinamines F–H and Their Antiproliferative Activities
Source: Plants (Basel). 2021 Jun 2;10(6):1130. doi: 10.3390/plants10061130 (PMC8229242; doi:10.3390/plants10061130)
Supplement: Supplementary file 1 [file plants-10-01130-s001.zip]

Archive with 1 entries (1 files):
- plants-1218147-supplementary.pdf
